# Supplementary material for: Neuroprotective Effect of Solid Lipid Nanoparticles Loaded with Lepidium sativum (L.) Seed Bioactive Components Enhance Bioavailability and Wnt/β-Catenin/Camk-II Signaling Cascade in SH-SY5Y Neuroblastoma Cells
Source: Nanomaterials (Basel). 2024 Jan 16;14(2):199. doi: 10.3390/nano14020199 (PMC10819627; doi:10.3390/nano14020199)
Supplement: Supplementary file 1 [file nanomaterials-14-00199-s001.zip]

Archive with 1 entries (1 files):
- nanomaterials-2758483-supplementary.pdf
